# Supplementary material for: Germacrene A Synthases for Sesquiterpene Lactone Biosynthesis Are Expressed in Vascular Parenchyma Cells Neighboring Laticifers in Lettuce
Source: Plants (Basel). 2022 Apr 28;11(9):1192. doi: 10.3390/plants11091192 (PMC9099558; doi:10.3390/plants11091192)
Supplement: Supplementary file 1 [file plants-11-01192-s001.zip]

Archive with 1 entries (1 files):
- plants-1631991-supplementary.pdf
